# Supplementary material for: First Clarification of the Involvement of Glycosyltransferase MdUGT73CG22 in the Detoxification Metabolism of Nicosulfuron in Apple
Source: Plants (Basel). 2024 Apr 23;13(9):1171. doi: 10.3390/plants13091171 (PMC11085047; doi:10.3390/plants13091171)
Supplement: Supplementary file 1 [file plants-13-01171-s001.zip]

Archive with 2 entries (2 files):
- Supplementary Figure.pdf
- Supplementary tables.pdf
